# Supplementary material for: Synthesis and Antioxidant Activity of Silver Nanoparticles Using the Odontonema strictum Leaf Extract
Source: Molecules. 2022 May 17;27(10):3210. doi: 10.3390/molecules27103210 (PMC9143667; doi:10.3390/molecules27103210)
Supplement: Supplementary file 1 [file molecules-27-03210-s001.zip]

Archive with 1 entries (1 files):
- molecules-1723844-supplementary.pdf
